# Supplementary material for: Combination of Hydrogen and Halogen Bonds in the Crystal Structures of 5-Halogeno-1H-isatin-3-oximes: Involvement of the Oxime Functionality in Halogen Bonding
Source: Molecules. 2024 Mar 6;29(5):1174. doi: 10.3390/molecules29051174 (PMC10934878; doi:10.3390/molecules29051174)
Supplement: Supplementary file 1 [file molecules-29-01174-s001.zip]

Archive with 1 entries (1 files):
- molecules-2800272-supplementary.pdf
